# Supplementary material for: Adherence to a Healthy Beverage Score Is Associated with Lower Frailty Risk in Older Adults
Source: Nutrients. 2022 Sep 18;14(18):3861. doi: 10.3390/nu14183861 (PMC9501204; doi:10.3390/nu14183861)
Supplement: Supplementary file 1 [file nutrients-14-03861-s001.zip]

Archive with 1 entries (1 files):
- nutrients-1877071-supplementary.pdf
